# Supplementary material for: Molecular Diagnostic Tools against SARS-CoV-2 in Poland in 2022
Source: Biomedicines. 2022 Dec 15;10(12):3259. doi: 10.3390/biomedicines10123259 (PMC9775127; doi:10.3390/biomedicines10123259)
Supplement: Supplementary file 1 [file biomedicines-10-03259-s001.zip]

Archive with 1 entries (1 files):
- biomedicines-2070314-supplementary.xlsx
