# Supplementary material for: Molecular Diagnostic Tools against SARS-CoV-2 in Poland in 2022
Source: Biomedicines. 2022 Dec 15;10(12):3259. doi: 10.3390/biomedicines10123259 (PMC9775127; doi:10.3390/biomedicines10123259)
Supplement: Supplementary file 1 [file biomedicines-10-03259-s001.zip › biomedicines-2070314-supplementary.xlsx]

## Sheet: Table S1
producer	country of the producer	test name	No. of SARS-CoV-2 genes	SARS-CoV-2 genes					endogenous internal control			exogenous internal control	IVD/RUO	additional advantages
				ORF1ab	S	E	N	other	beta-actin	RNAse P	other
Amplicon	Poland	AmpliTest SARS-CoV-2 RdRp/E	2	ORF1ab		E						+	IVD
Astra Biotech	Germany	SARS-CoV-2 Triplex PCR kit	3	ORF1ab			N	ORF8				lack	IVD
Biocartis	Belgium	Idylla™ SARS-CoV-2 Test	2	ORF1ab			N					+	IVD	direct, pre-loaded reagents which will slot into the dedicated instruments, store in room temp.
		Idylla™ SARS-CoV-2/Flu/RSV Panel	2	ORF1ab			N					+	IVD	direct, pre-loaded reagents which will slot into the dedicated instruments, store in room temp., Flu A/B, RSV A/B
BioMaxima	Poland	SARS-CoV-2 3G-Hum Real Time PCR LAB-KIT	3	ORF1ab		E	N				GAPDH	lack	IVD	store in 2-8°C
Certest	Spain	VIASURE SARS-CoV-2 (N1 + N2) Real Time PCR Detection Kit	1				N1, N2 regions			RNAse P		lack	IVD	strips, RT
		VIASURE SARS-CoV-2 Real Time PCR Detection Kit	2	ORF1ab			N					+	IVD	strips, RT
		VIASURE SARS-CoV-2 Triplex (ORF1ab, E & N genes) Real Time PCR Detection Kit	3	ORF1ab		E (SARS 1+2)	N			RNAse P		lack	IVD	strips, RT
		VIASURE SARS-CoV-2 & UK Variant (S UK, ORF1ab and N genes)	3	ORF1ab	S (Del69-70)		N			RNAse P		lack	IVD	strips, RT
		VIASURE SARS-CoV-2 Variant I Real Time PCR Detection Kit	1		S (E484K, K417N, K417T, N501Y)							lack	IVD	strips, RT
		VIASURE SARS-CoV-2 Variant II Real Time PCR Detection Kit	1		S (P681R, L452R, E484Q)					RNAse P		lack	IVD	strips, RT
CLONIT	Italy	COVID-19 Ultra Variant Catcher	1		S (E484K, E484A, E484Q, L452R, N501Y)							lack	IVD
Euroimmun	Germany	EURORealTime SARS-CoV-2	2	ORF1ab			N					+	IVD
EURx	Poland	SARS-CoV-2 qRT-PCR Detection KIT E0430	2	ORF1ab			N		beta-actin			lack	IVD
		SARS-CoV-2 qRT-PCR Detection KIT E0435	2	ORF1ab			N					+	IVD
GeneMe	Poland	SAVD SARS-CoV-2	1	ORF1ab								lack	IVD	direct, strips, storage in fridge
		SAVD+ SARS-CoV-2	2	ORF1ab			N			RNAse P		lack	IVD	direct, stripy, store in + 5°C to + 12°C
		ICED SARS-CoV-2 + INFLUENZA	2	ORF1ab				M		RNAse P		lack	IVD	direct, stripy, store in + 5°C to + 12°C , Flu A/B
GeneProof	Czech Republic	GeneProof SARS-CoV-2 Advanced PCR Kit	3	ORF1ab		E	N			RNAse P		lack	IVD
Genmark Sağlık Ürünleri	Turkey	genMAP TM 2019-nCoV (SARS-CoV-2) Detection Kit V.3	2	ORF1ab			N			RNAse P		lack	IVD	without RNA purification
Gerbion	Germany	virellaSARS-CoV-2 seqc real time RT-PCR Kit 2.0	3	ORF1ab	S	E (SARS 1+2)			beta-actin			+	IVD	2 types of ICs
		virellaSARS-CoV-2 4G seqc real time RT-PCR Kit	4	ORF1ab	S	E (SARS 1+2)	N		beta-actin			+	IVD	2 types of ICs
		respiraSC2 multi gene real time RT-PCR Kit	3	ORF1ab	S	E						+	IVD
		virellaSARS-CoV-2 mutant real time RT-PCR Kit	1		S (del69/70, N501Y, del241-243, H655Y)							lack	IVD
		virellaSARS-CoV-2 mutant 2 real time RT-PCR Kit	1		S (E484K, N501Y)							lack	IVD
		virellaSARS-CoV-2 mutant 3 real time RT-PCR Kit	1		S (L452R, P681R; N440K, G446S, S477N, T478K, N679K, P681H)							lack	IVD
		respiraScreen 1 real time RT-PCR Kit	2	ORF1ab		E (SARS 1+2)						+	IVD	differentiation Flu A/B, RSV A/B
		respiraScreen 2 real time RT-PCR	3	ORF1ab	S	E (SARS 1+2)						+	IVD	differentiation Flu A/B
		respiraSC2-FluA/B seqc real time RT-PCR Kit	3	ORF1ab	S	E						lack	IVD	differentiation Flu A/B
ID SOLUTIONS	France	ID™ SARS-CoV-2 / VOC evolution Pentaplex	3	ORF1ab	S (L452R, E484K, E484Q )		N					lack	IVD
		ID™ SARS-CoV-2/UK/SA Variant Triplex	3	ORF1ab	S (Del69-70, N501Y)		N					lack	IVD
Labsystems Diagnostics	Finland	COVID-19 Real Time Multiplex RT-PCR Kit	3	ORF1ab		E (SARS 1+2)	N					lack	IVD
		Respiratory Multiplex RT-PCR Kit	1	ORF1ab							beta-globin	lack	IVD	differentiation Flu A/B, RSV A/B
Liferiver / Shanghai ZJ Bio-Tech	China	Novel Coronavirus (2019-nCoV) Real Time Multiplex RT-PCR Kit (Detection for 3 Genes)	3	ORF1ab		E	N					+	IVD
Medicofarma	Poland	MediPAN-2G COVID	2	ORF1ab	S					RNAse P		+	IVD	2 types of controls
		MediPAN-2G+ COVID	2	ORF1ab	S							+	IVD
		MediPAN-2G+ FAST COVID	2	ORF1ab	S							+	IVD	short time of reaction
		MediPAN FAST COVID + FLU	2	ORF1ab	S						ACE2	lack	IVD	Flu A/B, czas reakcji 1 h
Primerdesign Ltd	UK	genesig ® Coronavirus COVID-19 Real-Time PCR Assay	1	ORF1ab								+	IVD
		genesig ® Coronavirus COVID-19 2G Real-Time PCR Assay	2	ORF1ab	S							+	IVD
		genesig ® Coronavirus COVID-19 3G Real-Time PCR Assay	3	ORF1ab	S			M				+	IVD
		PROmate™ COVID-19	1	ORF1ab								+	IVD	direct PCR, pre-loaded reagents,dedicated instruments
		PROmate™ COVID-19 2G	2	ORF1ab				Nsp16				+	IVD	direct PCR, pre-loaded reagents,dedicated instruments
		exsig ® COVID-19 Direct	1	ORF1ab								+	IVD	direct PCR
		genesig ® Real Time PCR SARS-COV-2 Winterplex	2	ORF1ab	S							+	IVD	differentiation Flu A/B, RSV A/B
		SNPsig ® SARS-CoV-2 UK SNP (20I/501Y.V1)	1		S (N501Y,UK SNP custom)							+	RUO
		SNPsig ® SARS-CoV-2 SA SNP (20H/501Y.V2)	1		S (E484K, N501Y, SA SNP custom)							+	RUO
		SNPsig ® SARS-CoV-2 Brazil variant SNP (20J/501Y.V3)	1		S (E484K, N501Y, Brazil SNP custom)							+	RUO
		SNPsig ® SARS-CoV-2 Mexico variant SNP (B.1.1.519)	1		S (Mexico SNP custom)							+	RUO
		SNPsig ® COVID-19 (20I/501Y.V1+E484K)	1		S (E484K, N501Y,UK SNP custom)							lack	IVD
		SNPsig ® SARS-CoV-2 20B/484K	1		S (E484K, 20B SNP custom)							+	RUO
		SNPsig ® SARS-CoV-2 (E484K)	1		S (E484K)							+	RUO
		SNPsig ® SARS-CoV-2 (N501Y)	1		S (N501Y)							+	RUO
		SNPsig ® VariPLEX™ (Covid-19)	1		S (E484K, N501Y, UK SNP custom, SA SNP custom, , Brazil SNP custom, California SNP custom)							+	IVD	multiple VOC in one kit
		SNPsig ® SARS-CoV-2 (EscapePLEX)	3	ORF1ab	S (E484K, K417N, K417N, P681R)			M				+	IVD	detect mutations as well as two SARS-CoV-2 targets (ORF 1ab and M gene)
Qiagen	Germany	QIAstat-Dx Respiratory SARS-CoV-2 Panel	2	ORF1ab		E						+	IVD	direct, pre-loaded reagents which will slot into the dedicated instruments, 21 additional pathogens (!)
Roche	USA	cobas ® SARS-CoV-2	2	ORF1ab			N					+	IVD	direct, pre-loaded reagents which will slot into the dedicated instruments, store in 2-8°C
		cobas® SARS-CoV-2 & Influenza A/B	2	ORF1ab			N					+	IVD	direct, pre-loaded reagents which will slot into the dedicated instruments, store in 2-8°C, Flu A/B
Vitassay	Spain	SARS-CoV-2	2	ORF1ab			N					+	IVD	reagent in strips, storage in RT
		SARS-CoV-2 + UK Variant	3	ORF1ab	S (del69/70)		N			RNAse P		lack	IVD	reagent in strips, storage in RT
		SARS-CoV-2 Variants · S gene (E484K, K417N, K417T and N501Y)	1		S (E484K, K417N, K417T, N501Y)							lack	IVD	reagent in strips, storage in RT
		SARS-CoV-2 Variants II · S gene (P681R, L452R and E484Q)	1		S (P681R, L452R, E484Q)					RNAse P		lack	IVD	reagent in strips, storage in RT
		FLU + RSV + SARS-CoV-2 N1/N2	1				N1/2			RNAse P		lack	IVD	reagent in strips, storage in RT
		SARS-CoV-2 + Flu A + Flu B	1				N1/2			RNAse P		lack	IVD	reagent in strips, storage in RT
3DMed	China	3DMed 2019-nCoV RT-qPCR detection Kit	3	ORF1ab		E	N					+	IVD
